# Supplementary material for: Effect of Caffeine and Flavonoids on the Binding of Tigecycline to Human Serum Albumin: A Spectroscopic Study and Molecular Docking
Source: Pharmaceuticals (Basel). 2022 Feb 22;15(3):266. doi: 10.3390/ph15030266 (PMC8951011; doi:10.3390/ph15030266)
Supplement: Supplementary file 1 [file pharmaceuticals-15-00266-s001.zip]

Archive with 1 entries (1 files):
- pharmaceuticals-1556828-supplementary.pdf
